# Supplementary material for: Cold-Induced Nuclear Import of CBF4 Regulates Freezing Tolerance
Source: Int J Mol Sci. 2022 Sep 27;23(19):11417. doi: 10.3390/ijms231911417 (PMC9570231; doi:10.3390/ijms231911417)
Supplement: Supplementary file 1 [file ijms-23-11417-s001.zip]

Archive with 1 entries (1 files):
- ijms-1906649-supplementary.pptx
